# Supplementary material for: Moderate Folic Acid Supplementation in Pregnant Mice Results in Altered Sex-Specific Gene Expression in Brain of Young Mice and Embryos
Source: Nutrients. 2022 Mar 2;14(5):1051. doi: 10.3390/nu14051051 (PMC8912750; doi:10.3390/nu14051051)
Supplement: Supplementary file 1 [file nutrients-14-01051-s001.zip]

Archive with 1 entries (1 files):
- nutrients-1593382-supplementary.pdf
